# Supplementary material for: Proteomic Analysis of Differentially Expressed Proteins in A549 Cells Infected with H9N2 Avian Influenza Virus
Source: Int J Mol Sci. 2025 Jan 14;26(2):657. doi: 10.3390/ijms26020657 (PMC11765812; doi:10.3390/ijms26020657)
Supplement: Supplementary file 1 [file ijms-26-00657-s001.zip]

Archive with 1 entries (1 files):
- ijms-3370944-supplementary.pdf
